# Supplementary material for: Development of Oleic Acid Composite Vesicles as a Topical Delivery System: An Evaluation of Stability, Skin Permeability, and Antioxidant and Antibacterial Activities
Source: Molecules. 2025 Dec 29;31(1):122. doi: 10.3390/molecules31010122 (PMC12786916; doi:10.3390/molecules31010122)
Supplement: Supplementary file 1 [file molecules-31-00122-s001.zip]

Archive with 1 entries (1 files):
- molecules-3994693-supplementary.pdf
